# Supplementary material for: Toddlers Favor Communicatively Presented Information over Statistical Reliability in Learning about Artifacts
Source: PLoS One. 2015 Mar 17;10(3):e0122129. doi: 10.1371/journal.pone.0122129 (PMC4364367; doi:10.1371/journal.pone.0122129)
Supplement: S1 Dataset — (XLSX) [file pone.0122129.s001.xlsx]

## Sheet: Sheet1
EXPERIMENTAL GROUP RESULTS
subject number	condition	answer	efficient?
1	blue f / blue e	blue	yes
2	blue f / blue e	blue	yes
3	blue f / blue e	red	no
4	red f / red e	red	yes
5	red f / red e	blue	no
6	red f / red e	red	yes
7	blue f / red e	red	yes
8	blue f / red e	blue	no
9	red f / blue e	blue	yes
10	red f / blue e	blue	yes
11	blue f / blue e	red	no
12	blue f / red e	red	yes
13	red f / blue e	blue	yes
14	blue f / blue e	blue	yes
15	red f / red e	red	yes
16	blue f / red e	red	yes
17	blue f / red e	blue	no
18	red f / blue e	red	no
19	red f / red e	blue	no
20	red f / blue e	blue	yes
21	red f / blue e	blue	yes
22	blue f / blue e	red	no
23	blue f / blue e	red	no
24	red f / red e	red	yes
25	blue f / red e	red	yes
26	red f / blue e	blue	no
27	blue f / red e	red	yes
28	red f / blue e	red	no
29	red f / red e	blue	no
30	blue f / blue e	blue	yes
31	red f / blue e	blue	yes
32	red f / blue e	blue	yes
33	red f / red e	blue	no
34	red f / red e	red	yes
35	blue f / red e	red	yes
36	blue f / red e	red	yes
37	blue f / blue e	blue	no
38	blue f / blue e	blue	yes
39	blue f / red e	red	yes
40	red f / red e	red	yes
